# Supplementary material for: Inositol 1,4,5-trisphosphate receptor type 2 is associated with the bone–vessel axis in chronic kidney disease–mineral bone disorder
Source: Ren Fail. 2023 Jan 16;45(1):2162419. doi: 10.1080/0886022X.2022.2162419 (PMC9848274; doi:10.1080/0886022X.2022.2162419)
Supplement: Supplemental Material [file IRNF_A_2162419_SM7539.xlsx]

## Sheet: Sheet1
Supplementary Table 2. The list of genes differentially expressed between the CKD and sham groups.
Gene name	Log2FC (4w)	Pvalue (4w)	Log2FC (16w)	Pvalue (16w)
Itpr2	-1.36929	0.00471518	-2.39074	2.30951e-06
Mark1	0.557763	0.384519	2.14762	0.00025172
Insig2	0.845953	0.0241668	-0.153523	0.698498
Rgs5	-0.402061	0.26414	0.295105	0.378522
Gsk3b	-2.05827	4.00857e-05	-0.930497	0.0762934
Ankrd17	-1.21618	0.00403077	-0.55979	0.201053
Sdhc	-1.5265	4.50407e-05	-1.22017	0.00256204
Slc9a3r1	0.239593	0.634379	-0.307012	0.590535
Atp6ap2	1.48669	5.27099e-05	0.484471	0.205728
Col1a1	1.35876	0.0030132	0.809375	0.0451758
Pdk2	-0.607094	0.153855	-1.52291	0.00168925
Grb10	1.26897	0.0196049	0.897598	0.0650036
Chrdl1	0.75844	0.185643	0.215492	0.659064
Phospho1	-1.34458	0.0101512	-2.66427	3.75589e-07
Sostdc1	1.05985	0.116974	0.697082	0.34246
Insig1	-1.03347	0.137482	-2.3697	4.1676e-08
Bsdc1	-1.22797	0.00321907	-0.298521	0.461346
Nlk	-1.25193	0.0508247	-0.735192	0.261421
Pparg	-0.51663	0.140235	-1.50312	0.000188308
Cpz	1.47827	0.00260574	1.78205	0.000157992
Psen1	1.25431	0.023898	-0.385045	0.467586
Fstl3	1.94343	3.68742e-07	1.50062	0.00025504
Pdk4	-1.83171	3.63476e-06	-2.21123	6.11095e-05
Bmp4	1.20703	0.0122127	1.50875	0.000488046
Leo1	0.843418	0.0533853	-0.114946	0.797661
Chkb	-0.850476	0.142721	-2.68099	8.23621e-05
Foxo1	-1.58926	0.0127339	0.708394	0.284953
Enpp3	1.64773	0.00272606	1.29057	0.0086221
Enpp1	0.856536	0.144494	1.13333	0.0278819
Arntl	0.439545	0.390292	1.08957	0.0582717
Wnt11	-0.756315	0.279854	-1.01813	0.137511
Bambi	0.364226	0.461173	-1.66611	0.00414441
Fzd4	-1.20526	0.00883349	-1.46061	0.000935167
Sfrp1	-1.33696	0.0147042	1.28395	0.0210216
Prx	-1.24078	0.0325062	-0.180762	0.762831
Csnk1g2	-0.669314	0.202574	0.0636299	0.886742
Sod2	-1.48739	4.8452e-05	-1.42312	0.00022629
Agpat2	-0.601625	0.18196	-1.74277	1.51611e-05
Tgfb1i1	1.58719	0.000335097	1.17398	0.00356206
Agrn	-1.68922	0.000134561	0.435174	0.346623
Gsk3a	-0.750164	0.130725	-0.603626	0.208819
Htra1	1.09181	0.0162649	0.767025	0.0944841
Cnn1	1.97519	8.33088e-06	1.04785	0.00315627
Mfn2	-0.177487	0.664377	-1.2896	0.00259587
Sfrp4	1.47535	0.00392139	0.782454	0.111504
Prrx2	0.163379	0.809172	1.39639	0.0195467
