# Supplementary material for: Inositol 1,4,5-trisphosphate receptor type 2 is associated with the bone–vessel axis in chronic kidney disease–mineral bone disorder
Source: Ren Fail. 2023 Jan 16;45(1):2162419. doi: 10.1080/0886022X.2022.2162419 (PMC9848274; doi:10.1080/0886022X.2022.2162419)
Supplement: Supplemental Material [file IRNF_A_2162419_SM7533.xlsx]

## Sheet: Sheet1
Supplementary Table 1. The condition of recovery in rats in the CKD and sham groups
	Sham (4w)	Sham (16w)	CKD (4w)	CKD (16w)
Survival	5 out of 7	5 out of 7	5 out of 7	5 out of 7
Sacrifice unexpectedly	0	1 out of 7	0	0
Untreatable infection	2 out of 7	0	2 out of 7	1 out of 7
Difficulty in walking	0	1 out of 7	0	0
Loss of ≥ 20 % of the preoperative weight	0	0	0	1 out of 7
